# Supplementary material for: Synergistic Enhancement of Capacitive Performance in Porous Carbon by Phenolic Resin and Boric Acid
Source: Molecules. 2025 Mar 9;30(6):1228. doi: 10.3390/molecules30061228 (PMC11946533; doi:10.3390/molecules30061228)
Supplement: Supplementary file 1 [file molecules-30-01228-s001.zip]

Archive with 1 entries (1 files):
- molecules-3485340-supplementary.pdf
